# Supplementary material for: Characterization of a Novel Species of Legionella Isolated from a Healthcare Facility: Legionella resiliens sp. nov
Source: Pathogens. 2024 Mar 14;13(3):250. doi: 10.3390/pathogens13030250 (PMC10975825; doi:10.3390/pathogens13030250)
Supplement: Supplementary file 1 [file pathogens-13-00250-s001.zip]

Archive with 1 entries (1 files):
- pathogens-2865926-supplementary.pdf
